# Supplementary material for: Grafting Starch with Acrylic Acid and Fenton’s Initiator: The Selectivity Challenge
Source: Polymers (Basel). 2024 Jan 16;16(2):255. doi: 10.3390/polym16020255 (PMC10818371; doi:10.3390/polym16020255)
Supplement: Supplementary file 1 [file polymers-16-00255-s001.zip]

Archive with 1 entries (1 files):
- polymers-2667267-supplementary.pdf
